# Supplementary material for: PBPK Modeling of Lamotrigine and Efavirenz during Pregnancy: Implications for Personalized Dosing and Drug-Drug Interaction Management
Source: Pharmaceutics. 2024 Sep 3;16(9):1163. doi: 10.3390/pharmaceutics16091163 (PMC11435310; doi:10.3390/pharmaceutics16091163)
Supplement: Supplementary file 1 [file pharmaceutics-16-01163-s001.zip]

Archive with 1 entries (1 files):
- pharmaceutics-3121704-supplementary.pdf
